# Supplementary material for: Mechanistic Insights into the Selective Synthesis of 4H-Pyran Derivatives On-Water Using Naturally Occurring Alginate from Sargassum muticum: Experimental and DFT Study
Source: Gels. 2022 Nov 4;8(11):713. doi: 10.3390/gels8110713 (PMC9689221; doi:10.3390/gels8110713)
Supplement: Supplementary file 1 [file gels-08-00713-s001.zip]

Archive with 1 entries (1 files):
- gels-1953336-supplementary.pdf
